# Supplementary material for: Exploring Parental Perceptions and Barriers to Early Orthodontic Treatment in Children: A Mixed-Methods Study
Source: Healthcare (Basel). 2026 Jan 11;14(2):180. doi: 10.3390/healthcare14020180 (PMC12841336; doi:10.3390/healthcare14020180)
Supplement: Supplementary file 1 [file healthcare-14-00180-s001.zip]

Archive with 1 entries (1 files):
- healthcare-4071292-supplementary.pdf
